# Supplementary material for: Chimeric Claudins: A New Tool to Study Tight Junction Structure and Function
Source: Int J Mol Sci. 2021 May 6;22(9):4947. doi: 10.3390/ijms22094947 (PMC8124314; doi:10.3390/ijms22094947)
Supplement: Supplementary file 1 [file ijms-22-04947-s001.zip]

Archive with 1 entries (1 files):
- ijms-1168206-supplementary.pdf
